# Supplementary material for: Diurnal rhythms in varicella vaccine effectiveness
Source: JCI Insight. 2024 Sep 3;9(20):e184452. doi: 10.1172/jci.insight.184452 (PMC11530121; doi:10.1172/jci.insight.184452)
Supplement: Supporting data values [file jciinsight-9-184452-s279.xlsx]

## Sheet: Fig 1 
Frequency	Hour
3965	7-7.5
10299	7.5-8
26456	8-8.5
25053	8.5-9
21529	9-9.5
17834	9.5-10
15608	10-10.5
14097	10.5-11
13316	11-11.5
11152	11.5-12
9435	12-12.5
7152	12.5-13
5439	13-13.5
4661	13.5-14
4958	14-14.5
4773	14.5-15
5409	15-15.5
5928	15.5-16
10279	16-16.5
10001	16.5-17
9141	17-17.5
7305	17.5-18
4873	18-18.5
1904	18.5-19
412	19-19.5
162	19.5-20

## Sheet: Fig 2
Cumulative number of events	At risk			morning
0	134841	0	day
893	131221	500	day
1607	127378	1000	day
2150	120425	1500	day
2335	2	2000	day
Cumulative number of events	At risk			afternoon
0	72223	0	day
430	70242	500	day
773	68099	1000	day
1019	64010	1500	day
1102	5	2000	day
Cumulative number of events	At risk			evening
0	44077	0	day
414	42605	500	day
742	40989	1000	day
970	37931	1500	day
1064	2	2000	day

## Sheet: Fig 3A
Cumulative number of events	At risk			morning male
0	69234	0	day
490	67355	500	day
904	65358	1000	day
1180	61799	1500	day
1279	1	2000	day
Cumulative number of events	At risk			afternoon male
0	36753	0	day
238	35704	500	day
426	34589	1000	day
550	32491	1500	day
593	3	2000	day
Cumulative number of events	At risk			evening male
0	22666	0	day
239	21860	500	day
425	20975	1000	day
548	19428	1500	day
603	1	2000	day
Cumulative number of events	At risk			morning female
0	65607	0	day
403	63866	500	day
703	62020	1000	day
970	58626	1500	day
1056	1	2000	day
Cumulative number of events	At risk			afternoon female
0	35470	0	day
192	34538	500	day
347	33510	1000	day
469	31519	1500	day
509	2	2000	day
Cumulative number of events	At risk			evening female
0	21411	0	day
175	20745	500	day
317	20014	1000	day
422	18503	1500	day
461	1	2000	day

## Sheet: Fig 3B
Cumulative number of events	At risk			morning jew
0	127092	0	day
869	123659	500	day
1562	120068	1000	day
2097	113596	1500	day
2278	2	2000	day
Cumulative number of events	At risk			afternoon jew
0	67066	0	day
411	65238	500	day
737	63294	1000	day
979	59600	1500	day
1062	5	2000	day
Cumulative number of events	At risk			evening jew
0	42838	0	day
410	41415	500	day
727	39891	1000	day
953	36970	1500	day
1047	2	2000	day
Cumulative number of events	At risk			morning non jew
0	7012	0	day
21	6858	500	day
39	6646	1000	day
46	6226	1500	day
49	0	2000	day
Cumulative number of events	At risk			afternoon non jew
0	4691	0	day
17	4573	500	day
32	4411	1000	day
36	4067	1500	day
36	0	2000	day
Cumulative number of events	At risk			evening non jew
0	1098	0	day
4	1057	500	day
15	977	1000	day
17	862	1500	day
17	0	2000	day

## Sheet: Fig 3C
Cumulative number of events	At risk			morning immunodeficiency
0	790	0	day
5	766	500	day
8	734	1000	day
9	699	1500	day
9	0	2000	day
Cumulative number of events	At risk			afternoon immunodeficiency
0	397	0	day
4	378	500	day
7	364	1000	day
7	338	1500	day
7	0	2000	day
Cumulative number of events	At risk			evening immunodeficiency
0	210	0	day
2	203	500	day
4	194	1000	day
4	176	1500	day
6	0	2000	day
Cumulative number of events	At risk			morning no immunodeficiency
0	134051	0	day
888	130455	500	day
1599	126644	1000	day
2141	119726	1500	day
2326	2	2000	day
Cumulative number of events	At risk			afternoon no immunodeficiency
0	71826	0	day
426	69864	500	day
766	67735	1000	day
1012	63672	1500	day
1095	5	2000	day
Cumulative number of events	At risk			evening no immunodeficiency
0	43867	0	day
412	42402	500	day
738	40795	1000	day
966	37755	1500	day
1058	2	2000	day

## Sheet: Fig 3D
Cumulative number of events	At risk			morning obesity
0	10117	0	day
76	9880	500	day
121	9615	1000	day
160	9118	1500	day
170	0	2000	day
Cumulative number of events	At risk			afternoon obesity
0	6058	0	day
48	5887	500	day
75	5722	1000	day
91	5414	1500	day
97	0	2000	day
Cumulative number of events	At risk			evening obesity
0	4029	0	day
34	3910	500	day
59	3784	1000	day
80	3506	1500	day
99	0	2000	day
Cumulative number of events	At risk			morning no obesity
0	119253	0	day
629	116328	500	day
1158	113397	1000	day
1558	108398	1500	day
1716	1	2000	day
Cumulative number of events	At risk			afternoon no obesity
0	63365	0	day
310	61800	500	day
565	60181	1000	day
755	57194	1500	day
824	1	2000	day
Cumulative number of events	At risk			evening no obesity
0	37348	0	day
274	36266	500	day
471	35188	1000	day
618	33217	1500	day
679	0	2000	day

## Sheet: Fig 4
Hour	HR
07:00-09:00	1
08:00-10:00	null
09:00-11:00	1.07
10:00-12:00	1.04
11:00-13:00	0.97
12:00-14:00	0.88
13:00-15:00	0.82
14:00-16:00	0.86
15:00-17:00	1.15
16:00-18:00	1.42
17:00-19:00	1.55
18:00-20:00	1.7

## Sheet: Supp Fig 2
occurrences by week
evening	afternoon	morning	week
864	1333	2421	1
908	1326	2428	2
892	1338	2476	3
930	1385	2564	4
893	1326	2524	5
884	1322	2442	6
909	1331	2504	7
960	1284	2662	8
929	1151	2397	9
825	1250	2367	10
805	1305	2261	11
827	1214	2378	12
756	1239	2400	13
696	1141	2265	14
674	1004	2124	15
665	1285	2420	16
790	1336	2771	17
934	1453	2780	18
948	1415	2722	19
815	1462	2666	20
972	1420	2799	21
957	1391	2711	22
841	1372	2626	23
881	1340	2593	24
899	1450	2683	25
849	1386	2716	26
871	1412	2457	27
826	1476	2753	28
853	1403	2599	29
813	1431	2609	30
804	1430	2541	31
727	1572	2495	32
737	1641	2753	33
785	1698	2577	34
750	1499	2377	35
911	1267	2443	36
853	1310	2510	37
744	1121	2422	38
516	1049	2376	39
639	1276	2563	40
580	1146	2492	41
781	1589	2905	42
1100	1830	3307	43
1026	1696	3155	44
1100	1761	3164	45
1100	1792	3073	46
1043	1697	2964	47
953	1544	2880	48
831	1332	2462	49
802	1307	2324	50
757	1222	2308	51
761	1249	2291	52
111	214	341	53
